# Supplementary material for: Survival under anthropogenic impact: the response of dragonflies (Odonata), beetles (Coleoptera) and caddisflies (Trichoptera) to environmental disturbances in a two-way industrial canal system (central Poland)
Source: PeerJ. 2019 Jan 9;6:e6215. doi: 10.7717/peerj.6215 (PMC6330038; doi:10.7717/peerj.6215)
Supplement: Supplemental Information 1 — A. Sample. B. Subsample. C. Species. D. Species code. E. Insect order. F. Site. G. Year. H. Month. I. Number of species. J. Temperature. K. pH. L. Dissolved oxygen. M. Electrolytic conductivity. N. Total dissolved solids. O. Salinity. P. Current. Q. Aquatic plants. R. Riparian plants. [file peerj-07-6215-s001.xlsx]

## Sheet: Arkusz1
Sample	Subsample	Species	Code	Order	Site	Year	Month	Number of species	TEMP	pH	DO	EC	TDS	Salinity	Current	A_PLANTS	R_PLANTS
1	1	Halesus digitatus	Hal_dig	Trichoptera	1	2011	4	1	8.8	8.38	n.m.	495	247	0.35	0.612245	0	0
1	1	Calopteryx splendens	Cal_spl	Odonata	1	2011	4	1	8.8	8.38	n.m.	495	247	0.35	0.612245	0	0
1	1	Elmis maugetti	Elm_mau	Coleoptera	1	2011	4	1	8.8	8.38	n.m.	495	247	0.35	0.612245	0	0
1	1	Oulimnius tuberculatus	Oul_tub	Coleoptera	1	2011	4	1	8.8	8.38	n.m.	495	247	0.35	0.612245	0	0
1	2	Hydropsyche incognita	Hyd_inc	Trichoptera	1	2011	4	1	8.7	8.42	n.m.	500	250	0.35	0.612245	0	0
1	2	Lepidostoma basale	Lep_bas	Trichoptera	1	2011	4	1	8.7	8.42	n.m.	500	250	0.35	0.612245	0	0
1	2	none		Odonata	1	2011	4	0	8.7	8.42	n.m.	500	250	0.35	0.612245	0	0
1	2	none		Coleoptera	1	2011	4	0	8.7	8.42	n.m.	500	250	0.35	0.612245	0	0
1	3	none		Trichoptera	1	2011	4	0	8.8	8.4	n.m.	494	246	0.35	0.612245	0	0
1	3	none		Odonata	1	2011	4	0	8.8	8.4	n.m.	494	246	0.35	0.612245	0	0
1	3	none		Coleoptera	1	2011	4	0	8.8	8.4	n.m.	494	246	0.35	0.612245	0	0
2	1	Lepidostoma basale	Lep_bas	Trichoptera	1	2011	5	1	8.6	8.25	8.1	461	230	0.33	0.681818	0	0
2	1	Polycentropus irroratus	Pol_irr	Trichoptera	1	2011	5	5	8.6	8.25	8.1	461	230	0.33	0.681818	0	0
2	1	Calopteryx splendens	Cal_spl	Odonata	1	2011	5	11	8.6	8.25	8.1	461	230	0.33	0.681818	0	0
2	1	Hygrotus impressopunctatus	Hyg_imp	Coleoptera	1	2011	5	1	8.6	8.25	8.1	461	230	0.33	0.681818	0	0
2	1	Hyphydrus ovatus	Hyp_ova	Coleoptera	1	2011	5	1	8.6	8.25	8.1	461	230	0.33	0.681818	0	0
2	2	Halesus digitatus	Hal_dig	Trichoptera	1	2011	5	1	8.8	8.32	9.2	471	235	0.33	0.681818	0	0
2	2	Halesus tesselatus	Hal_tes	Trichoptera	1	2011	5	2	8.8	8.32	9.2	471	235	0.33	0.681818	0	0
2	2	Lepidostoma basale	Lep_bas	Trichoptera	1	2011	5	1	8.8	8.32	9.2	471	235	0.33	0.681818	0	0
2	2	Gomphus vulgatissmus	Gom_vul	Odonata	1	2011	5	1	8.8	8.32	9.2	471	235	0.33	0.681818	0	0
2	2	Orectochilus villosus	Ore_vil	Coleoptera	1	2011	5	1	8.8	8.32	9.2	471	235	0.33	0.681818	0	0
2	3	Halesus tesselatus	Hal_tes	Trichoptera	1	2011	5	4	8.7	8.26	9.4	472	236	0.33	0.681818	0	0
2	3	Platycnemis pennipes	Pla_pen	Odonata	1	2011	5	2	8.7	8.26	9.4	472	236	0.33	0.681818	0	0
2	3	none		Coleoptera	1	2011	5	0	8.7	8.26	9.4	472	236	0.33	0.681818	0	0
3	1	Polycentropus irroratus	Pol_irr	Trichoptera	1	2011	6	2	15.9	8.05	7.98	490	245	0.29	0.422535	1	0
3	1	Halesus tesselatus	Hal_tes	Trichoptera	1	2011	6	1	15.9	8.05	7.98	490	245	0.29	0.422535	1	0
3	1	Calopteryx splendens	Cal_spl	Odonata	1	2011	6	5	15.9	8.05	7.98	490	245	0.29	0.422535	1	0
3	1	Gomphus vulgatissmus	Gom_vul	Odonata	1	2011	6	2	15.9	8.05	7.98	490	245	0.29	0.422535	1	0
3	1	Platycnemis pennipes	Pla_pen	Odonata	1	2011	6	1	15.9	8.05	7.98	490	245	0.29	0.422535	1	0
3	1	Oulimnius tuberculatus	Oul_tub	Coleoptera	1	2011	6	1	15.9	8.05	7.98	490	245	0.29	0.422535	1	0
3	2	Calopteryx splendens	Cal_spl	Odonata	1	2011	6	2	15.8	8.1	8.2	489	244	0.29	0.422535	1	0
3	2	none		Coleoptera	1	2011	6	0	15.8	8.1	8.2	489	244	0.29	0.422535	1	0
3	2	none		Trichoptera	1	2011	6	0	15.8	8.1	8.2	489	244	0.29	0.422535	1	0
3	3	Mystacides longicornis	Mys_lon	Trichoptera	1	2011	6	1	15.9	8.06	7.99	495	247	0.29	0.422535	1	0
3	3	Calopteryx splendens	Cal_spl	Odonata	1	2011	6	3	15.9	8.06	7.99	495	247	0.29	0.422535	1	0
3	3	none		Coleoptera	1	2011	6	0	15.9	8.06	7.99	495	247	0.29	0.422535	1	0
4	1	none		Trichoptera	2	2011	4	0	10	8.39	n.m.	552	275	0.39	0.133333	0	0
4	1	none		Odonata	2	2011	4	0	10	8.39	n.m.	552	275	0.39	0.133333	0	0
4	1	none		Coleoptera	2	2011	4	0	10	8.39	n.m.	552	275	0.39	0.133333	0	0
4	2	Halesus digitatus	Hal_dig	Trichoptera	2	2011	4	1	9.8	8.29	n.m.	553	276	0.39	0.133333	0	0
4	2	Limnephilus lunatus	Lim_lun	Trichoptera	2	2011	4	4	9.8	8.29	n.m.	553	276	0.39	0.133333	0	0
4	2	none		Odonata	2	2011	4	0	9.8	8.29	n.m.	553	276	0.39	0.133333	0	0
4	2	none		Coleoptera	2	2011	4	0	9.8	8.29	n.m.	553	276	0.39	0.133333	0	0
4	3	Limnephilus lunatus	Lim_lun	Trichoptera	2	2011	4	1	10.2	8.31	n.m.	549	274	0.39	0.133333	0	0
4	3	Anabolia sp. (furcata/laevis)	Ana_sp	Trichoptera	2	2011	4	1	10.2	8.31	n.m.	549	274	0.39	0.133333	0	0
4	3	none		Odonata	2	2011	4	0	10.2	8.31	n.m.	549	274	0.39	0.133333	0	0
4	3	none		Coleoptera	2	2011	4	0	10.2	8.31	n.m.	549	274	0.39	0.133333	0	0
5	1	Limnephilus lunatus	Lim_lun	Trichoptera	2	2011	5	3	9.1	8.34	9.3	489	244	0.35	0.229008	0	0
5	1	Haliplus fluviatilis	Hal_flu	Coleoptera	2	2011	5	5	9.1	8.34	9.3	489	244	0.35	0.229008	0	0
5	1	Nebrioporus depressus	Neb_dep	Coleoptera	2	2011	5	1	9.1	8.34	9.3	489	244	0.35	0.229008	0	0
5	1	none		Odonata	2	2011	5	0	9.1	8.34	9.3	489	244	0.35	0.229008	0	0
5	2	Anabolia sp. (furcata/laevis)	Ana_sp	Trichoptera	2	2011	5	10	9.2	8.4	9.5	499	249	0.35	0.229008	0	0
5	2	Lepidostoma basale	Lep_bas	Trichoptera	2	2011	5	1	9.2	8.4	9.5	499	249	0.35	0.229008	0	0
5	2	Hydropsyche pellucidula	Hyd_pel	Trichoptera	2	2011	5	1	9.2	8.4	9.5	499	249	0.35	0.229008	0	0
5	2	Neureclipsis bimaculata	Neu_bim	Trichoptera	2	2011	5	1	9.2	8.4	9.5	499	249	0.35	0.229008	0	0
5	2	Calopteryx splendens	Cal_spl	Odonata	2	2011	5	3	9.2	8.4	9.5	499	249	0.35	0.229008	0	0
5	2	Ophiogomphus cecilia	Oph_cec	Odonata	2	2011	5	1	9.2	8.4	9.5	499	249	0.35	0.229008	0	0
5	2	none		Coleoptera	2	2011	5	0	9.2	8.4	9.5	499	249	0.35	0.229008	0	0
5	3	Anabolia sp. (furcata/laevis)	Ana_sp	Trichoptera	2	2011	5	1	9.1	8.37	9.7	502	251	0.35	0.229008	0	0
5	3	Calopteryx splendens	Cal_spl	Odonata	2	2011	5	1	9.1	8.37	9.7	502	251	0.35	0.229008	0	0
5	3	none		Coleoptera	2	2011	5	0	9.1	8.37	9.7	502	251	0.35	0.229008	0	0
6	1	Limnephilus lunatus	Lim_lun	Trichoptera	2	2011	6	3	15.8	8.14	7.98	499	250	0.36	0.049505	4	1
6	1	Anabolia sp. (furcata/laevis)	Ana_sp	Trichoptera	2	2011	6	2	15.8	8.14	7.98	499	250	0.36	0.049505	4	1
6	1	Hygrotus inaequalis	Hyg_ina	Coleoptera	2	2011	6	1	15.8	8.14	7.98	499	250	0.36	0.049505	4	1
6	1	none		Odonata	2	2011	6	0	15.8	8.14	7.98	499	250	0.36	0.049505	4	1
6	2	none		Odonata	2	2011	6	0	16	8.22	7.98	510	255	0.36	0.049505	4	1
6	2	none		Coleoptera	2	2011	6	0	16	8.22	7.98	510	255	0.36	0.049505	4	1
6	2	none		Trichoptera	2	2011	6	0	16	8.22	7.98	510	255	0.36	0.049505	4	1
6	3	Glyphotaelius pellucidus	Gly_pel	Trichoptera	2	2011	6	1	15.9	8.16	7.98	500	251	0.36	0.049505	4	1
6	3	Calopteryx splendens	Cal_spl	Odonata	2	2011	6	2	15.9	8.16	7.98	500	251	0.36	0.049505	4	1
6	3	Haliplus flavicollis	Hal_fla	Coleoptera	2	2011	6	1	15.9	8.16	7.98	500	251	0.36	0.049505	4	1
6	3	Haliplus fluviatilis	Hal_flu	Coleoptera	2	2011	6	4	15.9	8.16	7.98	500	251	0.36	0.049505	4	1
6	3	Noterus crassicornis	Not_cra	Coleoptera	2	2011	6	1	15.9	8.16	7.98	500	251	0.36	0.049505	4	1
6	3	Graptodytes granularis	Gra_gra	Coleoptera	2	2011	6	1	15.9	8.16	7.98	500	251	0.36	0.049505	4	1
6	3	Hygrotus versicolor	Hyg_ver	Coleoptera	2	2011	6	1	15.9	8.16	7.98	500	251	0.36	0.049505	4	1
7	1	Halesus digitatus	Hal_dig	Trichoptera	3	2011	4	6	12.7	8.88	n.m.	720	400	0.47	0.384615	1	0
7	1	Halesus tesselatus	Hal_tes	Trichoptera	3	2011	4	5	12.7	8.88	n.m.	720	400	0.47	0.384615	1	0
7	1	Limnephilus lunatus	Lim_lun	Trichoptera	3	2011	4	2	12.7	8.88	n.m.	720	400	0.47	0.384615	1	0
7	1	Neureclipsis bimaculata	Neu_bim	Trichoptera	3	2011	4	2	12.7	8.88	n.m.	720	400	0.47	0.384615	1	0
7	1	Calopteryx splendens	Cal_spl	Odonata	3	2011	4	13	12.7	8.88	n.m.	720	400	0.47	0.384615	1	0
7	1	Platycnemis pennipes	Pla_pen	Odonata	3	2011	4	15	12.7	8.88	n.m.	720	400	0.47	0.384615	1	0
7	1	Ischnura elegans	Isc_ele	Odonata	3	2011	4	3	12.7	8.88	n.m.	720	400	0.47	0.384615	1	0
7	1	Haliplus fluviatilis	Hal_flu	Coleoptera	3	2011	4	1	12.7	8.88	n.m.	720	400	0.47	0.384615	1	0
7	1	Noterus crassicornis	Not_cra	Coleoptera	3	2011	4	1	12.7	8.88	n.m.	720	400	0.47	0.384615	1	0
7	1	Rhantus notaticollis	Rha_not	Coleoptera	3	2011	4	1	12.7	8.88	n.m.	720	400	0.47	0.384615	1	0
7	1	Graptodytes granularis	Gra_gra	Coleoptera	3	2011	4	1	12.7	8.88	n.m.	720	400	0.47	0.384615	1	0
7	2	Hydraena palustris	Hyd_pal	Coleoptera	3	2011	4	1	12.9	8.88	n.m.	731	365	0.47	0.384615	1	0
7	2	none		Odonata	3	2011	4	0	12.9	8.7	n.m.	731	365	0.47	0.384615	1	0
7	2	none		Trichoptera	3	2011	4	0	12.9	8.7	n.m.	731	365	0.47	0.384615	1	0
7	3	none		Coleoptera	3	2011	4	0	12.8	8.77	n.m.	732	366	0.47	0.384615	1	0
7	3	none		Odonata	3	2011	4	0	12.8	8.77	n.m.	732	366	0.47	0.384615	1	0
7	3	none		Trichoptera	3	2011	4	0	12.8	8.77	n.m.	732	366	0.47	0.384615	1	0
8	1	none		Coleoptera	3	2011	5	0	12.5	8.49	7.6	632	316	0.41	0.326087	1	0
8	1	none		Odonata	3	2011	5	0	12.5	8.49	7.6	632	316	0.41	0.326087	1	0
8	1	none		Trichoptera	3	2011	5	0	12.5	8.49	7.6	632	316	0.41	0.326087	1	0
8	2	Limnephilus lunatus	Lim_lun	Trichoptera	3	2011	5	5	12.2	8.38	7.77	638	319	0.41	0.326087	1	0
8	2	Calopteryx splendens	Cal_spl	Odonata	3	2011	5	7	12.2	8.38	7.77	638	319	0.41	0.326087	1	0
8	2	Ischnura elegans	Isc_ele	Odonata	3	2011	5	6	12.2	8.38	7.77	638	319	0.41	0.326087	1	0
8	2	Platycnemis pennipes	Pla_pen	Odonata	3	2011	5	13	12.2	8.38	7.77	638	319	0.41	0.326087	1	0
8	2	Aulonogyrus concinnus	Aul_con	Coleoptera	3	2011	5	1	12.2	8.38	7.77	638	319	0.41	0.326087	1	0
8	3	Calopteryx splendens	Cal_spl	Odonata	3	2011	5	1	12.2	8.4	7.71	649	324	0.41	0.326087	1	0
8	3	none		Trichoptera	3	2011	5	0	12.2	8.4	7.71	649	324	0.41	0.326087	1	0
8	3	none		Coleoptera	3	2011	5	0	12.2	8.4	7.71	649	324	0.41	0.326087	1	0
9	1	Oecetis furva	Oec_fur	Trichoptera	3	2011	6	1	20.5	9.31	9.43	595	297	0.32	0.545455	2	0
9	1	Calopteryx splendens	Cal_spl	Odonata	3	2011	6	3	20.5	9.31	9.43	595	297	0.32	0.545455	2	0
9	1	Ischnura elegans	Isc_ele	Odonata	3	2011	6	1	20.5	9.31	9.43	595	297	0.32	0.545455	2	0
9	1	Platycnemis pennipes	Pla_pen	Odonata	3	2011	6	5	20.5	9.31	9.43	595	297	0.32	0.545455	2	0
9	1	none		Coleoptera	3	2011	6	0	20.5	9.31	9.43	595	297	0.32	0.545455	2	0
9	2	none		Odonata	3	2011	6	0	21	9.34	10.1	611	305	0.32	0.545455	2	0
9	2	none		Trichoptera	3	2011	6	0	21	9.34	10.1	611	305	0.32	0.545455	2	0
9	2	none		Coleoptera	3	2011	6	0	21	9.34	10.1	611	305	0.32	0.545455	2	0
9	3	none		Odonata	3	2011	6	0	20.6	9.42	10.5	602	301	0.32	0.545455	2	0
9	3	none		Trichoptera	3	2011	6	0	20.6	9.42	10.5	602	301	0.32	0.545455	2	0
9	3	none		Coleoptera	3	2011	6	0	20.6	9.42	10.5	602	301	0.32	0.545455	2	0
10	1	none		Odonata	4	2011	4	0	19.9	7.42	n.m.	839	419	0.46	0.0454545	1	0
10	1	none		Trichoptera	4	2011	4	0	19.9	7.42	n.m.	839	419	0.46	0.0454545	1	0
10	1	none		Coleoptera	4	2011	4	0	19.9	7.42	n.m.	839	419	0.46	0.0454545	1	0
10	2	none		Odonata	4	2011	4	0	20.2	7.45	n.m.	848	424	0.46	0.0454545	1	0
10	2	none		Trichoptera	4	2011	4	0	20.2	7.45	n.m.	848	424	0.46	0.0454545	1	0
10	2	none		Coleoptera	4	2011	4	0	20.2	7.45	n.m.	848	424	0.46	0.0454545	1	0
10	3	none		Odonata	4	2011	4	0	20	7.44	n.m.	842	421	0.46	0.0454545	1	0
10	3	none		Trichoptera	4	2011	4	0	20	7.44	n.m.	842	421	0.46	0.0454545	1	0
10	3	none		Coleoptera	4	2011	4	0	20	7.44	n.m.	842	421	0.46	0.0454545	1	0
11	1	none		Odonata	4	2011	5	0	17.3	7.8	5.44	765	382	0.44	0.0454545	1	0
11	1	none		Trichoptera	4	2011	5	0	17.3	7.8	5.44	765	382	0.44	0.0454545	1	0
11	1	none		Coleoptera	4	2011	5	0	17.3	7.8	5.44	765	382	0.44	0.0454545	1	0
11	2	none		Odonata	4	2011	5	0	17.6	7.7	5.48	780	390	0.44	0.0454545	1	0
11	2	none		Trichoptera	4	2011	5	0	17.6	7.7	5.48	780	390	0.44	0.0454545	1	0
11	2	none		Coleoptera	4	2011	5	0	17.6	7.7	5.48	780	390	0.44	0.0454545	1	0
11	3	none		Odonata	4	2011	5	0	17.2	7.86	5.43	769	384	0.44	0.0454545	1	0
11	3	none		Trichoptera	4	2011	5	0	17.2	7.86	5.43	769	384	0.44	0.0454545	1	0
11	3	none		Coleoptera	4	2011	5	0	17.2	7.86	5.43	769	384	0.44	0.0454545	1	0
12	1	none		Odonata	4	2011	6	0	24.3	7.61	6.69	705	352	0.35	0.109489	2	1
12	1	none		Trichoptera	4	2011	6	0	24.3	7.61	6.69	705	352	0.35	0.109489	2	1
12	1	none		Coleoptera	4	2011	6	0	24.3	7.61	6.69	705	352	0.35	0.109489	2	1
12	2	none		Odonata	4	2011	6	0	23.6	7.7	6.71	713	356	0.35	0.109489	2	1
12	2	none		Trichoptera	4	2011	6	0	23.6	7.7	6.71	713	356	0.35	0.109489	2	1
12	2	none		Coleoptera	4	2011	6	0	23.6	7.7	6.71	713	356	0.35	0.109489	2	1
12	3	none		Odonata	4	2011	6	0	23.9	7.71	6.72	706	353	0.35	0.109489	2	1
12	3	none		Trichoptera	4	2011	6	0	23.9	7.71	6.72	706	353	0.35	0.109489	2	1
12	3	none		Coleoptera	4	2011	6	0	23.9	7.71	6.72	706	353	0.35	0.109489	2	1
13	1	Platycnemis pennipes	Pla_pen	Odonata	5	2011	4	1	18.5	6.96	n.m.	926	463	0.53	0.434783	1	0
13	1	Orthetrum cancellatum	Ort_can	Odonata	5	2011	4	1	18.5	6.96	n.m.	926	463	0.53	0.434783	1	0
13	1	none		Trichoptera	5	2011	4	0	18.5	6.96	n.m.	926	463	0.53	0.434783	1	0
13	1	none		Coleoptera	5	2011	4	0	18.5	6.96	n.m.	926	463	0.53	0.434783	1	0
13	2	none		Odonata	5	2011	4	0	19.1	7.1	8.1	921	460	0.53	0.434783	1	0
13	2	none		Trichoptera	5	2011	4	0	19.1	7.1	8.1	921	460	0.53	0.434783	1	0
13	2	none		Coleoptera	5	2011	4	0	19.1	7.1	8.1	921	460	0.53	0.434783	1	0
13	3	none		Odonata	5	2011	4	0	18.4	7.1	8.15	921	460	0.53	0.434783	1	0
13	3	none		Trichoptera	5	2011	4	0	18.4	7.1	8.15	921	460	0.53	0.434783	1	0
13	3	none		Coleoptera	5	2011	4	0	18.4	7.1	8.15	921	460	0.53	0.434783	1	0
14	1	none		Odonata	5	2011	5	0	16.8	8.04	8.2	822	411	0.49	0.576923	2	0
14	1	none		Trichoptera	5	2011	5	0	16.8	8.04	8.2	822	411	0.49	0.576923	2	0
14	1	none		Coleoptera	5	2011	5	0	16.8	8.04	8.2	822	411	0.49	0.576923	2	0
14	2	none		Odonata	5	2011	5	0	16.7	8.2	8.23	820	410	0.49	0.576923	2	0
14	2	none		Trichoptera	5	2011	5	0	16.7	8.2	8.23	820	410	0.49	0.576923	2	0
14	2	none		Coleoptera	5	2011	5	0	16.7	8.2	8.23	820	410	0.49	0.576923	2	0
14	3	none		Odonata	5	2011	5	0	16.7	8.22	8.25	830	415	0.49	0.576923	2	0
14	3	none		Trichoptera	5	2011	5	0	16.7	8.22	8.25	830	415	0.49	0.576923	2	0
14	3	none		Coleoptera	5	2011	5	0	16.7	8.22	8.25	830	415	0.49	0.576923	2	0
15	1	none		Odonata	5	2011	6	0	23.8	7.58	5.72	808	404	0.41	0.6	2	0
15	1	none		Trichoptera	5	2011	6	0	23.8	7.58	5.72	808	404	0.41	0.6	2	0
15	1	none		Coleoptera	5	2011	6	0	23.8	7.58	5.72	808	404	0.41	0.6	2	0
15	2	none		Odonata	5	2011	6	0	24	7.66	5.7	806	403	0.41	0.6	2	0
15	2	none		Trichoptera	5	2011	6	0	24	7.66	5.7	806	403	0.41	0.6	2	0
15	2	none		Coleoptera	5	2011	6	0	24	7.66	5.7	806	403	0.41	0.6	2	0
15	3	none		Odonata	5	2011	6	0	23.7	7.6	5.74	806	403	0.41	0.6	2	0
15	3	none		Trichoptera	5	2011	6	0	23.7	7.6	5.74	806	403	0.41	0.6	2	0
15	3	none		Coleoptera	5	2011	6	0	23.7	7.6	5.74	806	403	0.41	0.6	2	0
16	1	Halesus digitatus	Hal_dig	Trichoptera	1	2013	4	10	11.56	8.63	3.26	473	237	0.23	0.6	0	0
16	1	Calopteryx splendens	Cal_spl	Odonata	1	2013	4	1	11.56	8.63	3.26	473	237	0.23	0.6	0	0
16	1	Gomphus vulgatissmus	Gom_vul	Odonata	1	2013	4	1	11.56	8.63	3.26	473	237	0.23	0.6	0	0
16	1	none		Coleoptera	1	2013	4	0	11.56	8.63	3.26	473	237	0.23	0.6	0	0
16	2	Lepidostoma basale	Lep_bas	Trichoptera	1	2013	4	1	11.56	8.5	3.24	484	242	0.24	0.6	0	0
16	2	none		Odonata	1	2013	4	0	11.56	8.5	3.24	484	242	0.24	0.6	0	0
16	2	none		Coleoptera	1	2013	4	0	11.56	8.5	3.24	484	242	0.24	0.6	0	0
16	3	Calopteryx splendens	Cal_spl	Odonata	1	2013	4	4	11.52	8.37	3.67	482	241	0.23	0.6	0	0
16	3	Laccobius minutus	Lac_min	Coleoptera	1	2013	4	1	11.52	8.37	3.67	482	241	0.23	0.6	0	0
16	3	none		Trichoptera	1	2013	4	0	11.52	8.37	3.67	482	241	0.23	0.6	0	0
17	1	Brachycentrus subnubilus	Bra_sub	Trichoptera	1	2013	6	1	16.59	8.14	9.45	592	296	0.29	0.65	1	0
17	1	Anabolia sp. (furcata/laevis)	Ana_sp	Trichoptera	1	2013	6	1	16.59	8.14	9.45	592	296	0.29	0.65	1	0
17	1	Calopteryx splendens	Cal_spl	Odonata	1	2013	6	7	16.59	8.14	9.45	592	296	0.29	0.65	1	0
17	1	Calopteryx virgo	Cal_vir	Odonata	1	2013	6	8	16.59	8.14	9.45	592	296	0.29	0.65	1	0
17	1	none		Coleoptera	1	2013	6	0	16.59	8.14	9.45	592	296	0.29	0.65	1	0
17	2	Brachycentrus subnubilus	Bra_sub	Trichoptera	1	2013	6	2	16.61	8.12	9.1	599	300	0.29	0.65	1	0
17	2	none		Odonata	1	2013	6	0	16.61	8.12	9.1	599	300	0.29	0.65	1	0
17	2	none		Coleoptera	1	2013	6	0	16.61	8.12	9.1	599	300	0.29	0.65	1	0
17	3	Ischnura elegans	Isc_ele	Odonata	1	2013	6	3	16.58	8.05	8.83	601	301	0.29	0.65	1	0
17	3	Gomphus vulgatissmus	Gom_vul	Odonata	1	2013	6	1	16.58	8.05	8.83	601	301	0.29	0.65	1	0
17	3	none		Coleoptera	1	2013	6	0	16.58	8.05	8.83	601	301	0.29	0.65	1	0
17	3	none		Trichoptera	1	2013	6	0	16.58	8.05	8.83	601	301	0.29	0.65	1	0
18	1	Anabolia sp. (furcata/laevis)	Ana_sp	Trichoptera	1	2013	8	1	13.31	8.5	9.78	622	311	0.3	0.68	2	0
18	1	Hydropsyche pellucidula	Hyd_pel	Trichoptera	1	2013	8	3	13.31	8.5	9.78	622	311	0.3	0.68	2	0
18	1	Brachycentrus subnubilus	Bra_sub	Trichoptera	1	2013	8	1	13.31	8.5	9.78	622	311	0.3	0.68	2	0
18	1	Calopteryx splendens	Cal_spl	Odonata	1	2013	8	2	13.31	8.5	9.78	622	311	0.3	0.68	2	0
18	1	Gomphus vulgatissmus	Gom_vul	Odonata	1	2013	8	3	13.31	8.5	9.78	622	311	0.3	0.68	2	0
18	1	Ophiogomphus cecilia	Oph_cec	Odonata	1	2013	8	2	13.31	8.5	9.78	622	311	0.3	0.68	2	0
18	1	Brychius elevatus	Bry_ele	Coleoptera	1	2013	8	1	13.31	8.5	9.78	622	311	0.3	0.68	2	0
18	1	Laccophilus hyalinus	Lac_hya	Coleoptera	1	2013	8	1	13.31	8.5	9.78	622	311	0.3	0.68	2	0
18	2	Lepidostoma basale	Lep_bas	Trichoptera	1	2013	8	1	13.37	9.26	9.93	622	311	0.3	0.68	2	0
18	2	Hydropsyche pellucidula	Hyd_pel	Trichoptera	1	2013	8	3	13.37	9.26	9.93	622	311	0.3	0.68	2	0
18	2	Brachycentrus subnubilus	Bra_sub	Trichoptera	1	2013	8	3	13.37	9.26	9.93	622	311	0.3	0.68	2	0
18	2	Gomphus vulgatissmus	Gom_vul	Odonata	1	2013	8	1	13.37	9.26	9.93	622	311	0.3	0.68	2	0
18	2	Ophiogomphus cecilia	Oph_cec	Odonata	1	2013	8	1	13.37	9.26	9.93	622	311	0.3	0.68	2	0
18	2	Laccophilus hyalinus	Lac_hya	Coleoptera	1	2013	8	4	13.37	9.26	9.93	622	311	0.3	0.68	2	0
18	3	Brachycentrus subnubilus	Bra_sub	Trichoptera	1	2013	8	2	13.37	8.83	9.37	624	312	0.31	0.68	2	0
18	3	Hydropsyche pellucidula	Hyd_pel	Trichoptera	1	2013	8	1	13.37	8.83	9.37	624	312	0.31	0.68	2	0
18	3	Lepidostoma basale	Lep_bas	Trichoptera	1	2013	8	6	13.37	8.83	9.37	624	312	0.31	0.68	2	0
18	3	Mystacides longicornis	Mys_lon	Trichoptera	1	2013	8	9	13.37	8.83	9.37	624	312	0.31	0.68	2	0
18	3	Halesus digitatus	Hal_dig	Trichoptera	1	2013	8	1	13.37	8.83	9.37	624	312	0.31	0.68	2	0
18	3	none		Odonata	1	2013	8	0	13.37	8.83	9.37	624	312	0.31	0.68	2	0
18	3	none		Coleoptera	1	2013	8	0	13.37	8.83	9.37	624	312	0.31	0.68	2	0
19	1	Halesus digitatus	Hal_dig	Trichoptera	2	2013	4	1	11.59	7.85	3.5	496	248	0.24	0.1	0	0
19	1	Anabolia sp. (furcata/laevis)	Ana_sp	Trichoptera	2	2013	4	2	11.59	7.85	3.5	496	248	0.24	0.1	0	0
19	1	Calopteryx splendens	Cal_spl	Odonata	2	2013	4	1	11.59	7.85	3.5	496	248	0.24	0.1	0	0
19	1	Haliplus flavicollis	Hal_fla	Coleoptera	2	2013	4	1	11.59	7.85	3.5	496	248	0.24	0.1	0	0
19	1	Haliplus variegatus	Hal_var	Coleoptera	2	2013	4	1	11.59	7.85	3.5	496	248	0.24	0.1	0	0
19	1	Hydroporus glabriusculus	Hyd_gla	Coleoptera	2	2013	4	1	11.59	7.85	3.5	496	248	0.24	0.1	0	0
19	1	Hygrotus versicolor	Hyg_ver	Coleoptera	2	2013	4	1	11.59	7.85	3.5	496	248	0.24	0.1	0	0
19	1	Hyphydrus ovatus	Hyp_ova	Coleoptera	2	2013	4	1	11.59	7.85	3.5	496	248	0.24	0.1	0	0
19	2	Lepidostoma basale	Lep_bas	Trichoptera	2	2013	4	1	11.62	7.81	3.63	498	249	0.24	0.1	0	0
19	2	Haliplus flavicollis	Hal_fla	Coleoptera	2	2013	4	1	11.62	7.81	3.63	498	249	0.24	0.1	0	0
19	2	Hygrotus inaequalis	Hyg_ina	Coleoptera	2	2013	4	1	11.62	7.81	3.63	498	249	0.24	0.1	0	0
19	2	none		Odonata	2	2013	4	0	11.62	7.81	3.63	498	249	0.24	0.1	0	0
19	3	Calopteryx splendens	Cal_spl	Odonata	2	2013	4	1	11.62	7.8	3.56	495	248	0.24	0.1	0	0
19	3	Haliplus variegatus	Hal_var	Coleoptera	2	2013	4	1	11.62	7.8	3.56	495	248	0.24	0.1	0	0
19	3	Noterus crassicornis	Not_cra	Coleoptera	2	2013	4	1	11.62	7.8	3.56	495	248	0.24	0.1	0	0
19	3	Hydroporus incognitus	Hyd_incs	Coleoptera	2	2013	4	2	11.62	7.8	3.56	495	248	0.24	0.1	0	0
19	3	none		Trichoptera	2	2013	4	0	11.62	7.8	3.56	495	248	0.24	0.1	0	0
20	1	Gomphus vulgatissmus	Gom_vul	Odonata	2	2013	6	1	16.51	7.94	8.7	610	305	0.3	0.2	2	0
20	1	Haliplus flavicollis	Hal_fla	Coleoptera	2	2013	6	1	16.51	7.94	8.7	610	305	0.3	0.2	2	0
20	1	Haliplus fluviatilis	Hal_flu	Coleoptera	2	2013	6	7	16.51	7.94	8.7	610	305	0.3	0.2	2	0
20	1	Nebrioporus depressus	Pot_dep	Coleoptera	2	2013	6	1	16.51	7.94	8.7	610	305	0.3	0.2	2	0
20	1	Limnebius parvulus	Lim_par	Coleoptera	2	2013	6	1	16.51	7.94	8.7	610	305	0.3	0.2	2	0
20	1	Laccobius minutus	Lac_min	Coleoptera	2	2013	6	1	16.51	7.94	8.7	610	305	0.3	0.2	2	0
20	1	none		Trichoptera	2	2013	6	0	16.51	7.94	8.7	610	305	0.3	0.2	2	0
20	2	Calopteryx splendens	Cal_spl	Odonata	2	2013	6	2	16.39	7.82	8.53	620	310	0.3	0.2	2	0
20	2	Platycnemis pennipes	Pla_pen	Odonata	2	2013	6	2	16.39	7.82	8.53	620	310	0.3	0.2	2	0
20	2	Laccophilus poecilus	Lac_poe	Coleoptera	2	2013	6	1	16.39	7.82	8.53	620	310	0.3	0.2	2	0
20	2	none		Trichoptera	2	2013	6	0	16.39	7.82	8.53	620	310	0.3	0.2	2	0
20	3	Anabolia sp. (furcata/laevis)	Ana_sp	Trichoptera	2	2013	6	1	16.41	7.7	8.28	611	305	0.3	0.2	2	0
20	3	Mystacides longicornis	Mys_lon	Trichoptera	2	2013	6	1	16.41	7.7	8.28	611	305	0.3	0.2	2	0
20	3	Mystacides azurea	Mys_azu	Trichoptera	2	2013	6	1	16.41	7.7	8.28	611	305	0.3	0.2	2	0
20	3	Gomphus vulgatissmus	Gom_vul	Odonata	2	2013	6	2	16.41	7.7	8.28	611	305	0.3	0.2	2	0
20	3	Haliplus flavicollis	Hal_fla	Coleoptera	2	2013	6	3	16.41	7.7	8.28	611	305	0.3	0.2	2	0
20	3	Haliplus fluviatilis	Hal_flu	Coleoptera	2	2013	6	8	16.41	7.7	8.28	611	305	0.3	0.2	2	0
20	3	Hyphydrus ovatus	Hyp_ova	Coleoptera	2	2013	6	5	16.41	7.7	8.28	611	305	0.3	0.2	2	0
20	3	Laccophilus hyalinus	Lac_hya	Coleoptera	2	2013	6	1	16.41	7.7	8.28	611	305	0.3	0.2	2	0
21	1	Haliplus confinis	Hal_con	Coleoptera	2	2013	8	1	13.19	8.9	8.65	629	314	0.31	0.22	1	0
21	1	Haliplus fluviatilis	Hal_flu	Coleoptera	2	2013	8	6	13.19	8.9	8.65	629	314	0.31	0.22	1	0
21	1	Deronectes latus	Der_lat	Coleoptera	2	2013	8	1	13.19	8.9	8.65	629	314	0.31	0.22	1	0
21	1	none		Trichoptera	2	2013	8	0	13.19	8.9	8.65	629	314	0.31	0.22	1	0
21	1	none		Odonata	2	2013	8	0	13.19	8.9	8.65	629	314	0.31	0.22	1	0
21	2	Ischnura elegans	Isc_ele	Odonata	2	2013	8	1	13.09	8.49	8.26	628	314	0.31	0.22	1	0
21	2	Haliplus flavicollis	Hal_fla	Coleoptera	2	2013	8	1	13.09	8.49	8.26	628	314	0.31	0.22	1	0
21	2	Haliplus fluviatilis	Hal_flu	Coleoptera	2	2013	8	16	13.09	8.49	8.26	628	314	0.31	0.22	1	0
21	2	Haliplus sp.	Hal_sp	Coleoptera	2	2013	8	1	13.09	8.49	8.26	628	314	0.31	0.22	1	0
21	2	none		Trichoptera	2	2013	8	0	13.09	8.49	8.26	628	314	0.31	0.22	1	0
21	3	Haliplus fluviatilis	Hal_flu	Coleoptera	2	2013	8	5	13.1	8.28	7.59	628	314	0.31	0.22	1	0
21	3	Haliplus variegatus	Hal_var	Coleoptera	2	2013	8	1	13.1	8.28	7.59	628	314	0.31	0.22	1	0
21	3	Haliplus sp.	Hal_sp	Coleoptera	2	2013	8	1	13.1	8.28	7.59	628	314	0.31	0.22	1	0
21	3	Laccophilus hyalinus	Lac_hya	Coleoptera	2	2013	8	1	13.1	8.28	7.59	628	314	0.31	0.22	1	0
21	3	none		Trichoptera	2	2013	8	0	13.1	8.28	7.59	628	314	0.31	0.22	1	0
21	3	none		Odonata	2	2013	8	0	13.1	8.28	7.59	628	314	0.31	0.22	1	0
22	1	none		Coleoptera	3	2013	4	0	12.62	8.16	4.01	432	216	0.21	0.4	0	0
22	1	none		Trichoptera	3	2013	4	0	12.62	8.16	4.01	432	216	0.21	0.4	0	0
22	1	none		Odonata	3	2013	4	0	12.62	8.16	4.01	432	216	0.21	0.4	0	0
22	2	none		Coleoptera	3	2013	4	0	12.64	8.24	3.96	431	215	0.21	0.4	0	0
22	2	none		Trichoptera	3	2013	4	0	12.64	8.24	3.96	431	215	0.21	0.4	0	0
22	2	none		Odonata	3	2013	4	0	12.64	8.24	3.96	431	215	0.21	0.4	0	0
22	3	none		Coleoptera	3	2013	4	0	12.63	7.99	4.01	432	216	0.21	0.4	0	0
22	3	none		Trichoptera	3	2013	4	0	12.63	7.99	4.01	432	216	0.21	0.4	0	0
22	3	none		Odonata	3	2013	4	0	12.63	7.99	4.01	432	216	0.21	0.4	0	0
23	1	none		Coleoptera	3	2013	6	0	22.31	8.13	8.61	533	267	0.26	0.55	0	0
23	1	none		Trichoptera	3	2013	6	0	22.31	8.13	8.61	533	267	0.26	0.55	0	0
23	1	none		Odonata	3	2013	6	0	22.31	8.13	8.61	533	267	0.26	0.55	0	0
23	2	none		Coleoptera	3	2013	6	0	22.31	8.02	8.43	535	268	0.26	0.55	0	0
23	2	none		Trichoptera	3	2013	6	0	22.31	8.02	8.43	535	268	0.26	0.55	0	0
23	2	none		Odonata	3	2013	6	0	22.31	8.02	8.43	535	268	0.26	0.55	0	0
23	3	none		Coleoptera	3	2013	6	0	22.34	7.96	8.32	535	268	0.26	0.55	0	0
23	3	none		Trichoptera	3	2013	6	0	22.34	7.96	8.32	535	268	0.26	0.55	0	0
23	3	none		Odonata	3	2013	6	0	22.34	7.96	8.32	535	268	0.26	0.55	0	0
24	1	Calopteryx splendens	Cal_spl	Odonata	3	2013	8	6	18.97	8.28	10.36	1004	502	0.5	0.6	0	0
24	1	Gomphus vulgatissmus	Gom_vul	Odonata	3	2013	8	3	18.97	8.28	10.36	1004	502	0.5	0.6	0	0
24	1	Ophiogomphus cecilia	Oph_cec	Odonata	3	2013	8	1	18.97	8.28	10.36	1004	502	0.5	0.6	0	0
24	1	Somatochlora metallica	Som_met	Odonata	3	2013	8	1	18.97	8.28	10.36	1004	502	0.5	0.6	0	0
24	1	Agabus sp.	Aga_sp	Coleoptera	3	2013	8	1	18.97	8.28	10.36	1004	502	0.5	0.6	0	0
24	1	Platambus maculatus	Pla_mac	Coleoptera	3	2013	8	4	18.97	8.28	10.36	1004	502	0.5	0.6	0	0
24	1	none		Trichoptera	3	2013	8	0	18.97	8.28	10.36	1004	502	0.5	0.6	0	0
24	2	none		Odonata	3	2013	8	0	18.97	8.28	10.36	1004	502	0.5	0.6	0	0
24	2	none		Coleoptera	3	2013	8	0	18.97	8.28	10.36	1004	502	0.5	0.6	0	0
24	2	none		Trichoptera	3	2013	8	0	18.97	8.28	10.36	1004	502	0.5	0.6	0	0
24	3	none		Odonata	3	2013	8	0	18.96	8.18	10.36	1009	505	0.5	0.6	0	0
24	3	none		Coleoptera	3	2013	8	0	18.96	8.18	10.36	1009	505	0.5	0.6	0	0
24	3	none		Trichoptera	3	2013	8	0	18.96	8.18	10.36	1009	505	0.5	0.6	0	0
25	1	Orthetrum albistylum	Ort_alb	Odonata	4	2013	4	2	21.13	7.75	3.67	504	252	0.24	0.15	1	0
25	1	none		Coleoptera	4	2013	4	0	21.13	7.75	3.67	504	252	0.24	0.15	1	0
25	1	none		Trichoptera	4	2013	4	0	21.13	7.75	3.67	504	252	0.24	0.15	1	0
25	2	none		Odonata	4	2013	4	0	21.14	7.49	3.69	506	253	0.24	0.15	1	0
25	2	none		Coleoptera	4	2013	4	0	21.14	7.49	3.69	506	253	0.24	0.15	1	0
25	2	none		Trichoptera	4	2013	4	0	21.14	7.49	3.69	506	253	0.24	0.15	1	0
25	3	none		Odonata	4	2013	4	0	21.17	7.45	3.63	506	253	0.24	0.15	1	0
25	3	none		Coleoptera	4	2013	4	0	21.17	7.45	3.63	506	253	0.24	0.15	1	0
25	3	none		Trichoptera	4	2013	4	0	21.17	7.45	3.63	506	253	0.24	0.15	1	0
26	1	Ischnura elegans	Isc_ele	Odonata	4	2013	6	1	28.82	7.31	6.18	592	296	0.28	0.18	4	1
26	1	none		Coleoptera	4	2013	6	0	28.82	7.31	6.18	592	296	0.28	0.18	4	1
26	1	none		Trichoptera	4	2013	6	0	28.82	7.31	6.18	592	296	0.28	0.18	4	1
26	2	Ischnura elegans	Isc_ele	Odonata	4	2013	6	3	28.96	7.19	6.38	592	296	0.28	0.18	4	1
26	2	none		Coleoptera	4	2013	6	0	28.96	7.19	6.38	592	296	0.28	0.18	4	1
26	2	none		Trichoptera	4	2013	6	0	28.96	7.19	6.38	592	296	0.28	0.18	4	1
26	3	Ischnura elegans	Isc_ele	Odonata	4	2013	6	12	28.99	7.14	5.93	592	296	0.28	0.18	4	1
26	3	none		Coleoptera	4	2013	6	0	28.99	7.14	5.93	592	296	0.28	0.18	4	1
26	3	none		Trichoptera	4	2013	6	0	28.99	7.14	5.93	592	296	0.28	0.18	4	1
27	1	none		Odonata	4	2013	8	0	25.01	8.06	7.77	1025	513	0.51	0.14	1	2
27	1	none		Coleoptera	4	2013	8	0	25.01	8.06	7.77	1025	513	0.51	0.14	1	2
27	1	none		Trichoptera	4	2013	8	0	25.01	8.06	7.77	1025	513	0.51	0.14	1	2
27	2	Orthetrum albistylum	Ort_alb	Odonata	4	2013	8	1	25.26	7.81	8.06	1034	517	0.51	0.14	1	2
27	2	Enochrus melanocephalus	Eno_mel	Coleoptera	4	2013	8	1	25.26	7.81	8.06	1034	517	0.51	0.14	1	2
27	2	none		Trichoptera	4	2013	8	0	25.26	7.81	8.06	1034	517	0.51	0.14	1	2
27	3	none		Odonata	4	2013	8	0	25.26	7.81	8.06	1034	517	0.51	0.14	1	2
27	3	none		Coleoptera	4	2013	8	0	25.26	7.81	8.06	1034	517	0.51	0.14	1	2
27	3	none		Trichoptera	4	2013	8	0	25.26	7.81	8.06	1034	517	0.51	0.14	1	2
28	1	none		Odonata	5	2013	4	0	20.56	7.44	2.53	584	292	0.28	0.5	0	0
28	1	none		Coleoptera	5	2013	4	0	20.56	7.44	2.53	584	292	0.28	0.5	0	0
28	1	none		Trichoptera	5	2013	4	0	20.56	7.44	2.53	584	292	0.28	0.5	0	0
28	2	Platycnemis pennipes	Pla_pen	Odonata	5	2013	4	2	20.51	7.37	2.91	580	290	0.28	0.5	0	0
28	2	Orthetrum albistylum	Ort_alb	Odonata	5	2013	4	1	20.51	7.37	2.91	580	290	0.28	0.5	0	0
28	2	none		Coleoptera	5	2013	4	0	20.51	7.37	2.91	580	290	0.28	0.5	0	0
28	2	none		Trichoptera	5	2013	4	0	20.51	7.37	2.91	580	290	0.28	0.5	0	0
28	3	Ischnura elegans	Isc_ele	Odonata	5	2013	4	2	20.54	7.28	2.88	586	293	0.28	0.5	0	0
28	3	none		Coleoptera	5	2013	4	0	20.54	7.28	2.88	586	293	0.28	0.5	0	0
28	3	none		Trichoptera	5	2013	4	0	20.54	7.28	2.88	586	293	0.28	0.5	0	0
29	1	none		Trichoptera	5	2013	6	0	27.66	8.07	5.31	658	329	0.32	0.53	2	1
29	1	none		Odonata	5	2013	6	0	27.66	8.07	5.31	658	329	0.32	0.53	2	1
29	1	none		Coleoptera	5	2013	6	0	27.66	8.07	5.31	658	329	0.32	0.53	2	1
29	2	none		Trichoptera	5	2013	6	0	27.65	7.37	4.48	655	327	0.32	0.53	2	1
29	2	none		Odonata	5	2013	6	0	27.65	7.37	4.48	655	327	0.32	0.53	2	1
29	2	none		Coleoptera	5	2013	6	0	27.65	7.37	4.48	655	327	0.32	0.53	2	1
29	3	none		Trichoptera	5	2013	6	0	27.73	7.31	4.84	655	328	0.32	0.53	2	1
29	3	none		Odonata	5	2013	6	0	27.73	7.31	4.84	655	328	0.32	0.53	2	1
29	3	none		Coleoptera	5	2013	6	0	27.73	7.31	4.84	655	328	0.32	0.53	2	1
30	1	Ischnura elegans	Isc_ele	Odonata	5	2013	8	168	24.76	7.76	6.83	1064	532	0.53	0.52	2	1
30	1	Erythromma najas	Ery_naj	Odonata	5	2013	8	1	24.76	7.76	6.83	1064	532	0.53	0.52	2	1
30	1	Erythromma viridulum	Ery_vir	Odonata	5	2013	8	4	24.76	7.76	6.83	1064	532	0.53	0.52	2	1
30	1	none		Coleoptera	5	2013	8	0	24.76	7.76	6.83	1064	532	0.53	0.52	2	1
30	1	none		Trichoptera	5	2013	8	0	24.76	7.76	6.83	1064	532	0.53	0.52	2	1
30	2	Ischnura elegans	Isc_ele	Odonata	5	2013	8	141	24.78	7.68	6.6	1065	532	0.53	0.52	2	1
30	2	Erythromma najas	Ery_naj	Odonata	5	2013	8	1	24.78	7.68	6.6	1065	532	0.53	0.52	2	1
30	2	none		Coleoptera	5	2013	8	0	24.78	7.68	6.6	1065	532	0.53	0.52	2	1
30	2	none		Trichoptera	5	2013	8	0	24.78	7.68	6.6	1065	532	0.53	0.52	2	1
30	3	Ischnura elegans	Isc_ele	Odonata	5	2013	8	6	24.79	7.69	6.14	1063	532	0.52	0.52	2	1
30	3	Erythromma viridulum	Ery_vir	Odonata	5	2013	8	1	24.79	7.69	6.14	1063	532	0.52	0.52	2	1
30	3	Laccobius minutus	Lac_min	Coleoptera	5	2013	8	1	24.79	7.69	6.14	1063	532	0.52	0.52	2	1
30	3	none		Trichoptera	5	2013	8	0	24.79	7.69	6.14	1063	532	0.52	0.52	2	1
